# Supplementary material for: Vascular Access Management in Patients on Catheter-Based Hemodialysis
Source: J Clin Med. 2026 Apr 3;15(7):2714. doi: 10.3390/jcm15072714 (PMC13073540; doi:10.3390/jcm15072714)
Supplement: Supplementary file 1 [file jcm-15-02714-s001.zip]

Archive with 1 entries (1 files):
- jcm-4213182-supplementary.pdf
